# Supplementary material for: Delayed Recovery in Idiopathic Sudden Sensorineural Hearing Loss
Source: J Clin Med. 2022 May 16;11(10):2792. doi: 10.3390/jcm11102792 (PMC9143329; doi:10.3390/jcm11102792)
Supplement: Supplementary file 1 [file jcm-11-02792-s001.zip]

Archive with 1 entries (1 files):
- jcm-1674033-supplementary.pdf
